# Supplementary material for: The Influence of High-Dose Parenteral Vitamin C on the Incidence and Severity of Postoperative Pulmonary Complications in Cardiac Surgery with Extracorporeal Circulation: A Randomized Controlled Trial
Source: Nutrients. 2024 Mar 7;16(6):761. doi: 10.3390/nu16060761 (PMC10975872; doi:10.3390/nu16060761)
Supplement: Supplementary file 1 [file nutrients-16-00761-s001.zip]

Archive with 3 entries (3 files):
- Su pplementary Materials S1.pdf
- Su pplementary Materials S2. Consort 2010 Flow Diagram.pdf
- Su pplementary Materials S3. Consort 2010 Flow Check-List.pdf
